# Supplementary material for: Six-Month Follow-Up after Vaccination with BNT162b2: SARS-CoV-2 Antigen-Specific Cellular and Humoral Immune Responses in Hemodialysis Patients and Kidney Transplant Recipients
Source: Pathogens. 2022 Jan 5;11(1):67. doi: 10.3390/pathogens11010067 (PMC8780885; doi:10.3390/pathogens11010067)
Supplement: Supplementary file 1 [file pathogens-11-00067-s001.zip]

Archive with 1 entries (1 files):
- pathogens-1526363-supplementary.pdf
